# Supplementary material for: Excess BAFF May Impact HIV-1-Specific Antibodies and May Promote Polyclonal Responses Including Those from First-Line Marginal Zone B-Cell Populations
Source: Curr Issues Mol Biol. 2023 Dec 19;46(1):25–43. doi: 10.3390/cimb46010003 (PMC10814910; doi:10.3390/cimb46010003)
Supplement: Supplementary file 1 [file cimb-46-00003-s001.zip]

Archive with 1 entries (1 files):
- cimb-2746826-supplementary.pdf
